# Supplementary material for: Full Transcriptome Analysis of Early Dorsoventral Patterning in Zebrafish
Source: PLoS One. 2013 Jul 29;8(7):e70053. doi: 10.1371/journal.pone.0070053 (PMC3726443; doi:10.1371/journal.pone.0070053)
Supplement: Table S1 — In silico binding site analysis for candidate and randomly selected genes. (XLS) [file pone.0070053.s005.xls]

## Sheet: upstream_4k
Category	Ensembl ID	Gene ID	XVent1	TcfLef	Pou5f1
Validated Genes	ENSDARG00000003399	fgf8a	7	4	12
Validated Genes	ENSDARG00000004218	rnd1l	4	4	8
Validated Genes	ENSDARG00000006110	chd	14	6	7
Validated Genes	ENSDARG00000006615	hnf1ba/vhnf1	8	7	15
Validated Genes	ENSDARG00000009905	ntla	5	8	11
Validated Genes	ENSDARG00000010124	sp5l	7	10	10
Validated Genes	ENSDARG00000012788	foxa3	6	3	11
Validated Genes	ENSDARG00000014091	osr1	4	5	10
Validated Genes	ENSDARG00000015554	zic2a	2	9	7
Validated Genes	ENSDARG00000015611	rasl11b	5	6	17
Validated Genes	ENSDARG00000019920	lft1	3	6	8
Validated Genes	ENSDARG00000020541	ism1	5	6	11
Validated Genes	ENSDARG00000021032	foxd3	11	9	12
Validated Genes	ENSDARG00000021201	flh	8	6	9
Validated Genes	ENSDARG00000023520	fgf17	4	4	11
Validated Genes	ENSDARG00000031126	notum1a	2	3	10
Validated Genes	ENSDARG00000031855	mst1	6	7	1
Validated Genes	ENSDARG00000033182	arl4l	5	9	5
Validated Genes	ENSDARG00000038569	fzd8b	6	7	10
Validated Genes	ENSDARG00000040955	dharma	4	10	10
Validated Genes	ENSDARG00000042485	foxd5	3	7	19
Validated Genes	ENSDARG00000042904	foxo3b	4	5	8
Validated Genes	ENSDARG00000045219	dkk1	3	14	11
Validated Genes	ENSDARG00000056986	dact2	9	7	7
Validated Genes	ENSDARG00000059073	gsc	3	7	15
Validated Genes	ENSDARG00000068732	spry4	4	4	13
Validated Genes	ENSDARG00000069252	bon	8	4	18
Validated Genes	ENSDARG00000071005	ppp1r3ca	5	2	11
Validated Genes	ENSDARG00000071497	zic3	9	3	7
Validated Genes	ENSDARG00000078308	spry2	2	6	10
Validated Genes	ENSDARG00000086881	ier2	4	1	15
Validated Genes	ENSDARG00000089042	foxb1.2	6	6	15
Wnt Target Genes	ENSDARG00000040955	dharma	4	10	10
Wnt Target Genes	ENSDARG00000059073	gsc	3	7	15
Wnt Target Genes	ENSDARG00000009905	ntla	5	8	11
Wnt Target Genes	ENSDARG00000031126	notum3	2	3	10
Wnt Target Genes	ENSDARG00000045219	dkk1	3	14	11
Wnt Target Genes	ENSDARG00000010124	sp5l	7	10	10
Wnt Target Genes	ENSDARG00000020541	ism1	5	6	11
Wnt Target Genes	ENSDARG00000056986	dact2	9	7	7
Wnt Target Genes	ENSDARG00000015554	zic2a	2	9	7
Wnt Network	ENSDARG00000040955	dharma	4	10	10
Wnt Network	ENSDARG00000059073	gsc	3	7	15
Wnt Network	ENSDARG00000038569	fzd8b	6	7	10
Wnt Network	ENSDARG00000021032	foxd3	11	9	12
Wnt Network	ENSDARG00000009905	ntla	5	8	11
Wnt Network	ENSDARG00000031126	notum3	2	3	10
Wnt Network	ENSDARG00000045219	dkk1	3	14	11
Wnt Network	ENSDARG00000012788	foxa3	6	3	11
Wnt Network	ENSDARG00000042904	foxo3b	4	5	8
Wnt Network	ENSDARG00000015554	zic2a	2	9	7
Wnt Network	ENSDARG00000071497	zic3	9	3	7
Random Genes	ENSDARG00000002344	tubb4b	5	10	12
Random Genes	ENSDARG00000006128	cep170	6	5	8
Random Genes	ENSDARG00000006617	napgl	0	3	6
Random Genes	ENSDARG00000013047	GABRR1 (1 of 2)	4	2	0
Random Genes	ENSDARG00000013841	abl2	6	8	7
Random Genes	ENSDARG00000015955	cldnc	6	6	9
Random Genes	ENSDARG00000016551	IQSEC1 (1 of 2)	6	4	10
Random Genes	ENSDARG00000016753	ipo9	4	9	7
Random Genes	ENSDARG00000016794	mtmr6	4	3	15
Random Genes	ENSDARG00000020427	nceh1a	8	8	11
Random Genes	ENSDARG00000020529	hacl1	7	4	10
Random Genes	ENSDARG00000021789	myoc	8	3	9
Random Genes	ENSDARG00000024694	myo1bl2	7	4	9
Random Genes	ENSDARG00000024877	ptgr1	4	5	12
Random Genes	ENSDARG00000029218	slc25a12	4	4	5
Random Genes	ENSDARG00000029259	zgc:136493	3	5	10
Random Genes	ENSDARG00000029724	pqbp1l	5	7	7
Random Genes	ENSDARG00000029952	ampd2	3	7	13
Random Genes	ENSDARG00000031680	ercc1	2	6	12
Random Genes	ENSDARG00000033635	npffr2.1	2	4	22
Random Genes	ENSDARG00000035858	cnn2	6	9	14
Random Genes	ENSDARG00000036570	snrpf	5	7	10
Random Genes	ENSDARG00000038309	dnajc15	2	5	10
Random Genes	ENSDARG00000038612	pih1d3	7	7	12
Random Genes	ENSDARG00000039517	c8b	3	4	11
Random Genes	ENSDARG00000039730	zgc:112160	10	7	8
Random Genes	ENSDARG00000040303	nbn	7	5	15
Random Genes	ENSDARG00000042350	syt1b	9	8	19
Random Genes	ENSDARG00000043673	BEGAIN (1 of 2)	5	6	10
Random Genes	ENSDARG00000045748	stab2	3	9	11
Random Genes	ENSDARG00000052113	hexa	5	7	13
Random Genes	ENSDARG00000052124	accs	8	6	21
Random Genes	ENSDARG00000056057	GREM2 (2 of 2)	1	5	9
Random Genes	ENSDARG00000056281	cybasc3a	3	4	18
Random Genes	ENSDARG00000057395	SSBP2 (1 of 2)	8	6	12
Random Genes	ENSDARG00000058724	or126-7	4	6	12
Random Genes	ENSDARG00000058903	GPR161 (2 of 2)	2	3	10
Random Genes	ENSDARG00000058961	ntf7	7	10	6
Random Genes	ENSDARG00000059060	lgalsla	4	4	7
Random Genes	ENSDARG00000059804	fam134c	4	9	15
Random Genes	ENSDARG00000060127	ADAMTS3	7	7	10
Random Genes	ENSDARG00000061177	mov10b.1	6	8	9
Random Genes	ENSDARG00000061631	FBXO11 (2 of 2)	9	3	9
Random Genes	ENSDARG00000061805	CR788320.1	8	4	7
Random Genes	ENSDARG00000061951	golgb1	5	8	12
Random Genes	ENSDARG00000062271	slc25a15b	3	5	8
Random Genes	ENSDARG00000063414	tmem5	3	5	12
Random Genes	ENSDARG00000063511	CR626962.1	2	4	5
Random Genes	ENSDARG00000069401	si:dkeyp-114g9.1	5	5	18
Random Genes	ENSDARG00000070141	si:ch211-191i18.2	7	6	12

## Sheet: downstream_4k
Category	EnsemblID	Gene ID	XVent1	TcfLef	Pou5f1
Validated Genes	ENSDARG00000003399	fgf8a	6	3	18
Validated Genes	ENSDARG00000004218	rnd1l	4	9	14
Validated Genes	ENSDARG00000006110	chd	5	4	8
Validated Genes	ENSDARG00000006615	hnf1ba/vhnf1	2	4	16
Validated Genes	ENSDARG00000009905	ntla	5	1	17
Validated Genes	ENSDARG00000010124	sp5l	4	3	5
Validated Genes	ENSDARG00000012788	foxa3	3	4	18
Validated Genes	ENSDARG00000014091	osr1	4	5	5
Validated Genes	ENSDARG00000015554	zic2a	4	7	9
Validated Genes	ENSDARG00000015611	rasl11b	3	6	18
Validated Genes	ENSDARG00000019920	lft1	8	5	8
Validated Genes	ENSDARG00000020541	ism1	5	10	16
Validated Genes	ENSDARG00000021032	foxd3	6	2	11
Validated Genes	ENSDARG00000021201	flh	5	8	21
Validated Genes	ENSDARG00000023520	fgf17	5	2	17
Validated Genes	ENSDARG00000031126	notum1a	6	4	12
Validated Genes	ENSDARG00000031855	mst1	3	5	10
Validated Genes	ENSDARG00000033182	arl4l	6	12	15
Validated Genes	ENSDARG00000038569	fzd8b	4	8	15
Validated Genes	ENSDARG00000040955	dharma	6	4	10
Validated Genes	ENSDARG00000042485	foxd5	5	8	11
Validated Genes	ENSDARG00000042904	foxo3b	13	4	10
Validated Genes	ENSDARG00000045219	dkk1	3	8	7
Validated Genes	ENSDARG00000056986	dact2	5	10	13
Validated Genes	ENSDARG00000059073	gsc	6	9	5
Validated Genes	ENSDARG00000068732	spry4	4	7	12
Validated Genes	ENSDARG00000069252	bon	0	6	13
Validated Genes	ENSDARG00000071005	ppp1r3ca	1	6	10
Validated Genes	ENSDARG00000071497	zic3	10	7	14
Validated Genes	ENSDARG00000078308	spry2	1	6	16
Validated Genes	ENSDARG00000086881	ier2	6	2	10
Validated Genes	ENSDARG00000089042	foxb1.2	10	3	12
Wnt Target Genes	ENSDARG00000040955	dharma	6	4	10
Wnt Target Genes	ENSDARG00000059073	gsc	6	9	5
Wnt Target Genes	ENSDARG00000009905	ntla	5	1	17
Wnt Target Genes	ENSDARG00000031126	notum3	6	4	12
Wnt Target Genes	ENSDARG00000045219	dkk1	3	8	7
Wnt Target Genes	ENSDARG00000010124	sp5l	4	3	5
Wnt Target Genes	ENSDARG00000020541	ism1	5	10	16
Wnt Target Genes	ENSDARG00000056986	dact2	5	10	13
Wnt Target Genes	ENSDARG00000015554	zic2a	4	7	9
Wnt Network	ENSDARG00000040955	dharma	6	4	10
Wnt Network	ENSDARG00000059073	gsc	6	9	5
Wnt Network	ENSDARG00000038569	fzd8b	4	8	15
Wnt Network	ENSDARG00000021032	foxd3	6	2	11
Wnt Network	ENSDARG00000009905	ntla	5	1	17
Wnt Network	ENSDARG00000031126	notum3	6	4	12
Wnt Network	ENSDARG00000045219	dkk1	3	8	7
Wnt Network	ENSDARG00000012788	foxa3	3	4	18
Wnt Network	ENSDARG00000042904	foxo3b	13	4	10
Wnt Network	ENSDARG00000015554	zic2a	4	7	9
Wnt Network	ENSDARG00000071497	zic3	10	7	14
RandomGenes	ENSDARG00000002344	tubb4b	4	4	12
RandomGenes	ENSDARG00000006128	cep170	7	12	17
RandomGenes	ENSDARG00000006617	napgl	8	2	6
RandomGenes	ENSDARG00000013047	GABRR1 (1 of 2)	1	2	5
RandomGenes	ENSDARG00000013841	abl2	4	4	14
RandomGenes	ENSDARG00000015955	cldnc	6	5	11
RandomGenes	ENSDARG00000016551	IQSEC1 (1 of 2)	5	6	13
RandomGenes	ENSDARG00000016753	ipo9	3	4	13
RandomGenes	ENSDARG00000016794	mtmr6	4	3	4
RandomGenes	ENSDARG00000020427	nceh1a	8	7	11
RandomGenes	ENSDARG00000020529	hacl1	1	2	17
RandomGenes	ENSDARG00000021789	myoc	5	9	9
RandomGenes	ENSDARG00000024694	myo1bl2	3	6	5
RandomGenes	ENSDARG00000024877	ptgr1	5	7	14
RandomGenes	ENSDARG00000029218	slc25a12	5	3	15
RandomGenes	ENSDARG00000029259	zgc:136493	0	4	14
RandomGenes	ENSDARG00000029724	pqbp1l	2	12	4
RandomGenes	ENSDARG00000029952	ampd2	4	8	16
RandomGenes	ENSDARG00000031680	ercc1	7	8	11
RandomGenes	ENSDARG00000033635	npffr2.1	8	5	13
RandomGenes	ENSDARG00000035858	cnn2	12	7	10
RandomGenes	ENSDARG00000036570	snrpf	6	6	9
RandomGenes	ENSDARG00000038309	dnajc15	9	8	5
RandomGenes	ENSDARG00000038612	pih1d3	4	8	13
RandomGenes	ENSDARG00000039517	c8b	2	7	2
RandomGenes	ENSDARG00000039730	zgc:112160	5	7	9
RandomGenes	ENSDARG00000040303	nbn	4	3	11
RandomGenes	ENSDARG00000042350	syt1b	6	9	12
RandomGenes	ENSDARG00000043673	BEGAIN (1 of 2)	3	3	9
RandomGenes	ENSDARG00000045748	stab2	5	7	7
RandomGenes	ENSDARG00000052113	hexa	4	6	10
RandomGenes	ENSDARG00000052124	accs	7	6	6
RandomGenes	ENSDARG00000056057	GREM2 (2 of 2)	8	9	7
RandomGenes	ENSDARG00000056281	cybasc3a	6	6	14
RandomGenes	ENSDARG00000057395	SSBP2 (1 of 2)	1	3	9
RandomGenes	ENSDARG00000058724	or126-7	7	10	10
RandomGenes	ENSDARG00000058903	GPR161 (2 of 2)	2	2	9
RandomGenes	ENSDARG00000058961	ntf7	6	5	13
RandomGenes	ENSDARG00000059060	lgalsla	4	5	11
RandomGenes	ENSDARG00000059804	fam134c	7	3	13
RandomGenes	ENSDARG00000060127	ADAMTS3	7	6	7
RandomGenes	ENSDARG00000061177	mov10b.1	8	5	7
RandomGenes	ENSDARG00000061631	FBXO11 (2 of 2)	5	7	9
RandomGenes	ENSDARG00000061805	CR788320.1	2	4	16
RandomGenes	ENSDARG00000061951	golgb1	2	4	14
RandomGenes	ENSDARG00000062271	slc25a15b	7	4	14
RandomGenes	ENSDARG00000063414	tmem5	3	8	15
RandomGenes	ENSDARG00000063511	CR626962.1	2	6	7
RandomGenes	ENSDARG00000069401	si:dkeyp-114g9.1	9	10	12
RandomGenes	ENSDARG00000070141	si:ch211-191i18.2	10	5	6

## Sheet: upstream_8k-4k
Category	Ensembl ID	Gene ID	XVent1	TcfLef	Pou5f1
Validated Genes	ENSDARG00000003399	fgf8a	2	3	11
Validated Genes	ENSDARG00000004218	rnd1l	14	4	11
Validated Genes	ENSDARG00000006110	chd	5	4	15
Validated Genes	ENSDARG00000006615	hnf1ba/vhnf1	6	4	12
Validated Genes	ENSDARG00000009905	ntla	2	4	15
Validated Genes	ENSDARG00000010124	sp5l	5	7	11
Validated Genes	ENSDARG00000012788	foxa3	6	3	8
Validated Genes	ENSDARG00000014091	osr1	3	6	11
Validated Genes	ENSDARG00000015554	zic2a	6	5	6
Validated Genes	ENSDARG00000015611	rasl11b	5	5	14
Validated Genes	ENSDARG00000019920	lft1	9	5	11
Validated Genes	ENSDARG00000020541	ism1	6	4	12
Validated Genes	ENSDARG00000021032	foxd3	6	7	15
Validated Genes	ENSDARG00000021201	flh	9	5	13
Validated Genes	ENSDARG00000023520	fgf17	1	1	15
Validated Genes	ENSDARG00000031126	notum1a	12	3	13
Validated Genes	ENSDARG00000031855	mst1	8	4	12
Validated Genes	ENSDARG00000033182	arl4l	1	4	8
Validated Genes	ENSDARG00000038569	fzd8b	10	5	10
Validated Genes	ENSDARG00000040955	dharma	9	4	9
Validated Genes	ENSDARG00000042485	foxd5	5	5	8
Validated Genes	ENSDARG00000042904	foxo3b	5	8	9
Validated Genes	ENSDARG00000045219	dkk1	4	5	14
Validated Genes	ENSDARG00000056986	dact2	4	6	5
Validated Genes	ENSDARG00000059073	gsc	2	4	13
Validated Genes	ENSDARG00000068732	spry4	2	3	16
Validated Genes	ENSDARG00000069252	bon	2	8	6
Validated Genes	ENSDARG00000071005	ppp1r3ca	4	11	4
Validated Genes	ENSDARG00000071497	zic3	7	9	11
Validated Genes	ENSDARG00000078308	spry2	6	13	12
Validated Genes	ENSDARG00000086881	ier2	5	5	9
Validated Genes	ENSDARG00000089042	foxb1.2	6	6	9
Wnt Target Genes	ENSDARG00000040955	dharma	9	4	9
Wnt Target Genes	ENSDARG00000059073	gsc	2	4	13
Wnt Target Genes	ENSDARG00000009905	ntla	2	4	15
Wnt Target Genes	ENSDARG00000031126	notum3	12	3	13
Wnt Target Genes	ENSDARG00000045219	dkk1	4	5	14
Wnt Target Genes	ENSDARG00000010124	sp5l	5	7	11
Wnt Target Genes	ENSDARG00000020541	ism1	6	4	12
Wnt Target Genes	ENSDARG00000056986	dact2	4	6	5
Wnt Target Genes	ENSDARG00000015554	zic2a	6	5	6
Wnt Network	ENSDARG00000040955	dharma	9	4	9
Wnt Network	ENSDARG00000059073	gsc	2	4	13
Wnt Network	ENSDARG00000038569	fzd8b	10	5	10
Wnt Network	ENSDARG00000021032	foxd3	6	7	15
Wnt Network	ENSDARG00000009905	ntla	2	4	15
Wnt Network	ENSDARG00000031126	notum3	12	3	13
Wnt Network	ENSDARG00000045219	dkk1	4	5	14
Wnt Network	ENSDARG00000012788	foxa3	6	3	8
Wnt Network	ENSDARG00000042904	foxo3b	5	8	9
Wnt Network	ENSDARG00000015554	zic2a	6	5	6
Wnt Network	ENSDARG00000071497	zic3	7	9	11
Random Genes	ENSDARG00000002344	tubb4b	4	7	10
Random Genes	ENSDARG00000006128	cep170	1	13	16
Random Genes	ENSDARG00000006617	napgl	4	5	2
Random Genes	ENSDARG00000013047	GABRR1 (1 of 2)	5	3	5
Random Genes	ENSDARG00000013841	abl2	5	3	8
Random Genes	ENSDARG00000015955	cldnc	4	2	16
Random Genes	ENSDARG00000016551	IQSEC1 (1 of 2)	3	3	18
Random Genes	ENSDARG00000016753	ipo9	3	9	14
Random Genes	ENSDARG00000016794	mtmr6	9	6	9
Random Genes	ENSDARG00000020427	nceh1a	5	7	6
Random Genes	ENSDARG00000020529	hacl1	6	7	8
Random Genes	ENSDARG00000021789	myoc	3	6	9
Random Genes	ENSDARG00000024694	myo1bl2	4	7	12
Random Genes	ENSDARG00000024877	ptgr1	4	6	14
Random Genes	ENSDARG00000029218	slc25a12	3	0	12
Random Genes	ENSDARG00000029259	zgc:136493	10	5	8
Random Genes	ENSDARG00000029724	pqbp1l	3	5	5
Random Genes	ENSDARG00000029952	ampd2	3	3	8
Random Genes	ENSDARG00000031680	ercc1	13	6	8
Random Genes	ENSDARG00000033635	npffr2.1	2	3	13
Random Genes	ENSDARG00000035858	cnn2	3	2	7
Random Genes	ENSDARG00000036570	snrpf	6	6	9
Random Genes	ENSDARG00000038309	dnajc15	2	7	7
Random Genes	ENSDARG00000038612	pih1d3	5	9	5
Random Genes	ENSDARG00000039517	c8b	2	4	10
Random Genes	ENSDARG00000039730	zgc:112160	5	6	14
Random Genes	ENSDARG00000040303	nbn	7	4	14
Random Genes	ENSDARG00000042350	syt1b	3	2	9
Random Genes	ENSDARG00000043673	BEGAIN (1 of 2)	3	4	10
Random Genes	ENSDARG00000045748	stab2	7	7	13
Random Genes	ENSDARG00000052113	hexa	8	3	9
Random Genes	ENSDARG00000052124	accs	8	8	4
Random Genes	ENSDARG00000056057	GREM2 (2 of 2)	7	9	8
Random Genes	ENSDARG00000056281	cybasc3a	5	3	10
Random Genes	ENSDARG00000057395	SSBP2 (1 of 2)	5	12	10
Random Genes	ENSDARG00000058724	or126-7	5	6	9
Random Genes	ENSDARG00000058903	GPR161 (2 of 2)	8	10	18
Random Genes	ENSDARG00000058961	ntf7	6	5	10
Random Genes	ENSDARG00000059060	lgalsla	5	2	9
Random Genes	ENSDARG00000059804	fam134c	1	2	15
Random Genes	ENSDARG00000060127	ADAMTS3	5	4	12
Random Genes	ENSDARG00000061177	mov10b.1	6	6	13
Random Genes	ENSDARG00000061631	FBXO11 (2 of 2)	4	6	11
Random Genes	ENSDARG00000061805	CR788320.1	8	3	13
Random Genes	ENSDARG00000061951	golgb1	9	8	8
Random Genes	ENSDARG00000062271	slc25a15b	1	7	10
Random Genes	ENSDARG00000063414	tmem5	1	7	9
Random Genes	ENSDARG00000063511	CR626962.1	1	6	7
Random Genes	ENSDARG00000069401	si:dkeyp-114g9.1	6	5	10
Random Genes	ENSDARG00000070141	si:ch211-191i18.2	8	6	17

## Sheet: first intron
Category	Ensembl_ID	XVent1	TcfLef	Pou5f1
Validated Genes	ENSDARG00000004218_ENSDART00000018654	1	1	1
Validated Genes	ENSDARG00000006110_ENSDART00000045110	1	10	11
Validated Genes	ENSDARG00000006110_ENSDART00000148525	0	1	6
Validated Genes	ENSDARG00000006615_ENSDART00000144138	3	5	5
Validated Genes	ENSDARG00000009905_ENSDART00000007356	0	1	0
Validated Genes	ENSDARG00000010124_ENSDART00000024283	0	2	4
Validated Genes	ENSDARG00000012788_ENSDART00000010813	1	1	2
Validated Genes	ENSDARG00000014091_ENSDART00000020270	7	6	5
Validated Genes	ENSDARG00000015554_ENSDART00000010774	4	1	8
Validated Genes	ENSDARG00000015611_ENSDART00000015755	0	0	1
Validated Genes	ENSDARG00000020541_ENSDART00000025719	4	4	10
Validated Genes	ENSDARG00000023520_ENSDART00000029630	3	1	4
Validated Genes	ENSDARG00000031126_ENSDART00000047418	23	17	39
Validated Genes	ENSDARG00000031855_ENSDART00000045408	1	4	6
Validated Genes	ENSDARG00000033182_ENSDART00000040810	2	0	2
Validated Genes	ENSDARG00000040955_ENSDART00000060018	0	1	3
Validated Genes	ENSDARG00000042904_ENSDART00000062982	0	1	2
Validated Genes	ENSDARG00000056986_ENSDART00000084321	6	7	11
Validated Genes	ENSDARG00000059073_ENSDART00000082085	0	1	0
Validated Genes	ENSDARG00000068732_ENSDART00000099528	3	8	4
Validated Genes	ENSDARG00000069252_ENSDART00000100637	2	7	8
Validated Genes	ENSDARG00000071005_ENSDART00000128073	0	1	1
Validated Genes	ENSDARG00000071497_ENSDART00000105761	2	1	4
Validated Genes	ENSDARG00000078308_ENSDART00000052423	2	2	7
Wnt Target Genes	ENSDARG00000040955_ENSDART00000060018	0	1	3
Wnt Target Genes	ENSDARG00000059073_ENSDART00000082085	0	1	0
Wnt Target Genes	ENSDARG00000009905_ENSDART00000007356	0	1	0
Wnt Target Genes	ENSDARG00000031126_ENSDART00000047418	23	17	39
Wnt Target Genes	ENSDARG00000010124_ENSDART00000024283	0	2	4
Wnt Target Genes	ENSDARG00000020541_ENSDART00000025719	4	4	10
Wnt Target Genes	ENSDARG00000056986_ENSDART00000084321	6	7	11
Wnt Target Genes	ENSDARG00000015554_ENSDART00000010774	4	1	8
Wnt Network	ENSDARG00000040955_ENSDART00000060018	0	1	3
Wnt Network	ENSDARG00000059073_ENSDART00000082085	0	1	0
Wnt Network	ENSDARG00000009905_ENSDART00000007356	0	1	0
Wnt Network	ENSDARG00000031126_ENSDART00000047418	23	17	39
Wnt Network	ENSDARG00000012788_ENSDART00000010813	1	1	2
Wnt Network	ENSDARG00000042904_ENSDART00000062982	0	1	2
Wnt Network	ENSDARG00000015554_ENSDART00000010774	4	1	8
Wnt Network	ENSDARG00000071497_ENSDART00000105761	2	1	4
Random Genes	ENSDARG00000002344_ENSDART00000041279	6	1	2
Random Genes	ENSDARG00000006128_ENSDART00000040704	34	35	53
Random Genes	ENSDARG00000013047_ENSDART00000011946	0	2	3
Random Genes	ENSDARG00000013841_ENSDART00000041697	2	1	5
Random Genes	ENSDARG00000016753_ENSDART00000011534	4	2	5
Random Genes	ENSDARG00000016794_ENSDART00000005845	3	8	12
Random Genes	ENSDARG00000020427_ENSDART00000019593	1	0	1
Random Genes	ENSDARG00000020529_ENSDART00000004031	4	3	2
Random Genes	ENSDARG00000021789_ENSDART00000039345	4	11	10
Random Genes	ENSDARG00000024694_ENSDART00000037459	4	6	12
Random Genes	ENSDARG00000024877_ENSDART00000036680	12	5	26
Random Genes	ENSDARG00000029218_ENSDART00000113771	0	2	1
Random Genes	ENSDARG00000029724_ENSDART00000049230	0	0	2
Random Genes	ENSDARG00000029952_ENSDART00000045798	16	23	55
Random Genes	ENSDARG00000031680_ENSDART00000041751	1	3	1
Random Genes	ENSDARG00000033635_ENSDART00000097645	21	21	60
Random Genes	ENSDARG00000035858_ENSDART00000052061	0	0	2
Random Genes	ENSDARG00000036570_ENSDART00000053129	1	0	2
Random Genes	ENSDARG00000038309_ENSDART00000055872	20	6	26
Random Genes	ENSDARG00000038612_ENSDART00000145388	1	1	4
Random Genes	ENSDARG00000039517_ENSDART00000057736	0	2	3
Random Genes	ENSDARG00000039730_ENSDART00000058067	0	1	1
Random Genes	ENSDARG00000040303_ENSDART00000058974	3	7	6
Random Genes	ENSDARG00000042350_ENSDART00000101242	0	0	1
Random Genes	ENSDARG00000043673_ENSDART00000064130	8	6	16
Random Genes	ENSDARG00000045748_ENSDART00000067253	2	1	3
Random Genes	ENSDARG00000052113_ENSDART00000051291	4	2	3
Random Genes	ENSDARG00000052124_ENSDART00000073914	7	8	13
Random Genes	ENSDARG00000056281_ENSDART00000098590	2	1	2
Random Genes	ENSDARG00000057395_ENSDART00000080033	29	34	57
Random Genes	ENSDARG00000058903_ENSDART00000081862	1	2	5
Random Genes	ENSDARG00000058961_ENSDART00000137578	4	0	5
Random Genes	ENSDARG00000059060_ENSDART00000077390	5	5	7
Random Genes	ENSDARG00000059804_ENSDART00000125611	5	13	36
Random Genes	ENSDARG00000060127_ENSDART00000084411	4	1	2
Random Genes	ENSDARG00000061177_ENSDART00000086946	0	4	4
Random Genes	ENSDARG00000061805_ENSDART00000088592	4	0	0
Random Genes	ENSDARG00000061951_ENSDART00000088963	1	2	5
Random Genes	ENSDARG00000062271_ENSDART00000089851	2	1	2
Random Genes	ENSDARG00000069401_ENSDART00000100967	0	2	5
Random Genes	ENSDARG00000070141_ENSDART00000102695	21	29	47
